# Supplementary material for: Identification of a Novel Solinvivirus with Nuclear Localization Associated with Mass Mortalities in Cultured Whiteleg Shrimp (Penaeus vannamei)
Source: Viruses. 2022 Oct 9;14(10):2220. doi: 10.3390/v14102220 (PMC9610163; doi:10.3390/v14102220)
Supplement: Supplementary file 1 [file viruses-14-02220-s001.zip]

Archive with 1 entries (1 files):
- viruses-1909366-supplementary.pptx
